# Supplementary material for: Automated Detection and Classification of Oral Lesions Using Deep Learning to Detect Oral Potentially Malignant Disorders
Source: Cancers (Basel). 2021 Jun 2;13(11):2766. doi: 10.3390/cancers13112766 (PMC8199603; doi:10.3390/cancers13112766)
Supplement: Supplementary file 1 [file cancers-13-02766-s001.zip]

Archive with 1 entries (1 files):
- cancers-1171303-supplementary.pdf
